# Supplementary material for: Molecular Diagnostic Yield and Safety Profile of Ultrasound-Guided Lung Biopsies: A Cross-Sectional Study
Source: Cancers (Basel). 2024 Aug 16;16(16):2860. doi: 10.3390/cancers16162860 (PMC11352358; doi:10.3390/cancers16162860)
Supplement: Supplementary file 1 [file cancers-16-02860-s001.zip]

Archive with 1 entries (1 files):
- cancers-3124659-supplementary.pdf
